# Supplementary material for: Perceived Risk and Intentions to Practice Health Protective Behaviors in a Mining-Impacted Region
Source: Int J Environ Res Public Health. 2020 Oct 28;17(21):7916. doi: 10.3390/ijerph17217916 (PMC7672644; doi:10.3390/ijerph17217916)
Supplement: Supplementary file 1 [file ijerph-17-07916-s001.zip]

Archive with 2 entries (2 files):
- ijerph-974493 - supplementary tables final.docx
- ijerph-974493 - supplementary file final.pdf
